# Supplementary material for: Performing One-Session Cognitive Stimulation to Interact with Patients with Dementia in a Hospital for Mood Improvement: A Retrospective Single-Arm Cohort Study
Source: Int J Environ Res Public Health. 2022 Jan 27;19(3):1431. doi: 10.3390/ijerph19031431 (PMC8835672; doi:10.3390/ijerph19031431)
Supplement: Supplementary file 1 [file ijerph-19-01431-s001.zip]

Archive with 1 entries (1 files):
- ijerph-1527180-supplementary.pdf
